# Supplementary material for: Integrated Laser Additive Manufacturing of α-Al2O3 Nanoparticle-Seeded β/γ’ Ni-Al Intermetallic Alloy with Enhanced High-Temperature Oxidation Performance
Source: Materials (Basel). 2023 Nov 17;16(22):7205. doi: 10.3390/ma16227205 (PMC10673039; doi:10.3390/ma16227205)
Supplement: Supplementary file 1 [file materials-16-07205-s001.zip]

Archive with 1 entries (1 files):
- materials-2679996-supplementary.pdf
